# Supplementary material for: Molecular Dynamics Simulations of Phosphorylated Intrinsically Disordered Proteins: A Force Field Comparison
Source: Int J Mol Sci. 2021 Sep 21;22(18):10174. doi: 10.3390/ijms221810174 (PMC8470740; doi:10.3390/ijms221810174)
Supplement: Supplementary file 1 [file ijms-22-10174-s001.zip]

Archive with 1 entries (1 files):
- ijms-1384558-supplementary 2.pdf
